# Supplementary material for: Episignature Mapping of TRIP12 Provides Functional Insight into Clark–Baraitser Syndrome
Source: Int J Mol Sci. 2022 Nov 8;23(22):13664. doi: 10.3390/ijms232213664 (PMC9690904; doi:10.3390/ijms232213664)
Supplement: Supplementary file 1 [file ijms-23-13664-s001.zip]

Archive with 2 entries (2 files):
- Supplementary Figures - kopie.pdf
- Supplementary Tables - kopie.xlsx
