# Supplementary material for: Episignature Mapping of TRIP12 Provides Functional Insight into Clark–Baraitser Syndrome
Source: Int J Mol Sci. 2022 Nov 8;23(22):13664. doi: 10.3390/ijms232213664 (PMC9690904; doi:10.3390/ijms232213664)
Supplement: Supplementary file 1 [file ijms-23-13664-s001.zip › Supplementary Tables - kopie.xlsx]

## Sheet: Table S1; List of DMPs
Probe	Methylation % difference	p value	Adjusted p value	chromosome	position	UCSC Gene name(s)	UCSC gene type(s)	UCSC CpG island
cg23027425	7.76866	2.64215e-08	0.00149764	11	381866	B4GALNT4	3'UTR	chr11:379295-380768
cg25465438	7.90747	5.0118e-08	0.00170982	6	56194458
cg00928596	13.259	6.20329e-08	0.00200925	16	14403022	MIR365-1	TSS200
cg04753874	8.54938	2.00211e-07	0.00332151	12	122442856
cg14711997	7.94999	2.96557e-07	0.00458443	7	150652864	KCNH2;KCNH2;KCNH2;KCNH2	5'UTR;Body;Body;1stExon	chr7:150652807-150653080
cg25801742	-11.5113	3.26493e-07	0.00482777	11	58736104
cg08870976	5.67307	4.03881e-07	0.0053392	14	25565048
cg12954338	10.4492	5.54252e-07	0.00592111	13	80809919
cg15296105	7.37103	7.08457e-07	0.00719232	17	80407753	C17orf62;C17orf62;C17orf62;C17orf62;C17orf62;C17orf62;C17orf62;C17orf62;C17orf62;C17orf62;C17orf62;C17orf62	Body;Body;Body;Body;5'UTR;5'UTR;5'UTR;5'UTR;5'UTR;5'UTR;Body;TSS200	chr17:80408294-80408879
cg24502904	6.1662	8.39515e-07	0.00815757	12	53399544	EIF4B	TSS1500	chr12:53399872-53400896
cg05516505	-8.47849	8.74232e-07	0.00829205	22	29866624			chr22:29866326-29866652
cg09866743	7.45908	1.0054e-06	0.00854862	3	35706038	ARPP-21	5'UTR
cg01790771	6.64261	1.00544e-06	0.00854862	12	45611089	ANO6;PLEKHA9;ANO6;ANO6	Body;TSS1500;Body;Body	chr12:45609713-45610752
cg03441844	12.4582	1.05124e-06	0.00858838	1	161368947			chr1:161368863-161369932
cg23251582	-5.54498	1.49304e-06	0.0103627	1	29529686	MECR;MECR	Body;Body
cg21945188	8.02094	1.58703e-06	0.0106128	19	47617278	ZC3H4	TSS1500	chr19:47615253-47617101
cg07450086	5.79902	2.01476e-06	0.0120213	3	150320765	SELT	TSS1500	chr3:150321002-150321791
cg16416650	-6.59627	2.29032e-06	0.0130912	12	83398561	TMTC2	Body
cg27664085	-10.3312	2.33808e-06	0.0131433	15	89157815
cg06808305	-7.31206	2.36423e-06	0.0131814	2	63270824	EHBP1;EHBP1;EHBP1;EHBP1	Body;Body;Body;Body	chr2:63272127-63272409
cg15195495	8.97051	2.51519e-06	0.0136974	19	681420	FSTL3	Body	chr19:681345-681576
cg22376856	5.07958	3.05258e-06	0.0151557	1	204643556	LRRN2;LRRN2	5'UTR;5'UTR
cg27608610	-5.7171	3.68379e-06	0.0167045	10	60291005	BICC1	Body
cg04825872	10.2339	4.36977e-06	0.0182604	6	149381604	UST	Body
cg11674355	8.53182	4.20457e-06	0.0182604	2	65610261	SPRED2	Body
cg00335892	6.0835	4.38873e-06	0.0182604	22	21213899	SNAP29;PI4KA	Body;TSS1500	chr22:21212710-21213694
cg24132694	5.64496	4.40276e-06	0.0182604	19	7984945	SNAPC2;SNAPC2	TSS1500;TSS1500	chr19:7985065-7985390
cg16416715	5.07061	5.28903e-06	0.0205574	6	32942358	BRD2;BRD2	Body;Body	chr6:32939275-32940954
cg03302578	5.78032	5.99301e-06	0.022901	21	38598289	DSCR3	Body
cg22222461	5.96796	6.1293e-06	0.023291	8	98000885	PGCP	Body
cg06784539	-5.14016	7.49777e-06	0.0264244	7	138483046	TMEM213;ATP6V0A4;ATP6V0A4	Body;TSS200;TSS200
cg14757107	-8.01205	9.15789e-06	0.0298043	6	16277615	GMPR	Body
cg11866719	5.94398	9.49232e-06	0.0298807	14	60336433	RTN1	Body	chr14:60336951-60337461
cg17379860	5.1146	9.68728e-06	0.0300876	11	61159602	TMEM216	TSS1500	chr11:61159836-61160285
cg08474651	5.47838	1.13723e-05	0.0329164	2	201729683	CLK1;CLK1;CLK1;CLK1	TSS1500;TSS1500;TSS1500;TSS1500	chr2:201728892-201729577
cg24373369	7.02541	1.16763e-05	0.0333701	15	65320737	MTFMT	Body	chr15:65321431-65321996
cg04947136	-9.37028	1.22602e-05	0.0348634	6	20032627
cg16907514	9.27592	1.29424e-05	0.0362615	14	56046098	KTN1;C14orf33;KTN1;KTN1;KTN1	TSS1500;Body;TSS1500;TSS1500;TSS1500	chr14:56046634-56047986
cg12068833	-7.27913	1.43695e-05	0.0375773	4	132896266			chr4:132896360-132896778
cg25382900	6.85475	1.44143e-05	0.0375773	1	12148326	TNFRSF8	Body
cg19291823	5.02461	1.66453e-05	0.0391765	1	112162084	RAP1A;RAP1A;RAP1A	TSS1500;TSS1500;TSS1500	chr1:112162204-112162837
cg08686850	-5.09277	1.97265e-05	0.0420597	17	1436624	PITPNA	Body
cg16636522	5.49909	2.12677e-05	0.0433115	17	46723671			chr17:46723731-46724383
cg16290996	5.21096	2.34784e-05	0.0449852	1	173835989	GAS5;SNORD78;SNORD76;SNORD77;SNORD44;SNORD79	Body;TSS1500;TSS200;TSS1500;TSS1500;TSS1500	chr1:173837172-173837917
cg23900763	-5.26819	2.45448e-05	0.0465046	11	250924	PSMD13;PSMD13	Body;Body
cg25985506	-5.00384	2.48829e-05	0.0468839	5	142078717	FGF1;FGF1;FGF1;FGF1	TSS1500;TSS1500;TSS1500;TSS1500
cg09142587	-5.77981	3.51537e-05	0.0578047	4	57156244	KIAA1211	5'UTR
cg02637282	6.22838	3.70112e-05	0.0584099	12	98768240
cg17100943	6.31197	3.75803e-05	0.0586279	19	6459300	SLC25A23	Body	chr19:6459235-6460651
cg10267491	-5.32186	4.63426e-05	0.0655338	17	74704233	MXRA7;MXRA7;MXRA7;MXRA7	Body;Body;Body;Body	chr17:74706465-74707067
cg21096966	7.40076	4.81495e-05	0.0673082	14	45432458	KLHL28;FAM179B	TSS1500;1stExon	chr14:45431628-45432115
cg20454518	8.78281	4.87395e-05	0.0677957	12	133135463	FBRSL1	Body	chr12:133135293-133135722
cg13894136	7.05788	4.88905e-05	0.067867	5	6793424
cg14742937	-11.929	4.93913e-05	0.0684226	8	39172097	ADAM5P	TSS200
cg10783469	-5.62283	5.46804e-05	0.071663	19	52391234	ZNF577;ZNF577;ZNF577	TSS200;TSS200;TSS200	chr19:52390841-52391368
cg17658717	-7.29637	5.61668e-05	0.0725712	3	45077254	CLEC3B	Body	chr3:45077069-45077690
cg16296843	-5.70241	5.71906e-05	0.0731212	12	49947416	KCNH3	Body	chr12:49942786-49943435
cg14214856	5.0688	5.84192e-05	0.0738591	10	36965362
cg12862901	-5.49491	6.05738e-05	0.0751356	4	110768037	LRIT3	TSS1500
cg22407789	-7.31252	6.31145e-05	0.0772119	5	18746288
cg07835443	6.17276	6.56945e-05	0.0785321	16	89734986	C16orf55	Body	chr16:89734985-89735189
cg06468108	-8.17028	6.67316e-05	0.0788509	2	173539091
cg24306335	5.03724	6.7333e-05	0.0792053	15	83680812	C15orf40;C15orf40;C15orf40;C15orf40;C15orf40;C15orf40;C15orf40	TSS1500;TSS1500;TSS1500;TSS1500;TSS1500;TSS1500;TSS1500	chr15:83680007-83680532
cg14661234	6.27486	7.16438e-05	0.0816271	1	1149192	TNFRSF4	Body	chr1:1149055-1149524
cg06084615	8.06813	7.29012e-05	0.0823699	22	39650974
cg16823042	-6.96782	7.78487e-05	0.0844304	12	58119992	AGAP2;LOC100130776;AGAP2	3'UTR;TSS200;3'UTR	chr12:58119909-58121551
cg03714522	-9.64328	0.000122692	0.107423	7	150822902	AGAP3	Body	chr7:150822654-150823387
cg22732636	-5.97374	0.000122962	0.107423	8	13373141	DLC1;DLC1	TSS1500;TSS1500
cg25821785	5.30413	0.000144052	0.116984	3	50403130	CACNA2D2;CACNA2D2	Body;Body	chr3:50402103-50402942
cg20294744	-6.27644	0.000161357	0.123457	13	48978285	RB1	Body
cg14262740	-9.03538	0.000179129	0.129401	14	20612220	OR4N5	1stExon
cg22379213	5.80012	0.000184567	0.130768	12	49688844	PRPH	TSS200	chr12:49688873-49691360
cg09940040	5.2018	0.00019091	0.133184	8	125463574	TRMT12	1stExon
cg06442240	-6.42394	0.000216061	0.142325	16	19129228	ITPRIPL2;ITPRIPL2;ITPRIPL2	1stExon;Body;3'UTR	chr16:19127121-19127324
cg00650119	-8.00005	0.000219471	0.14354	1	212062720
cg11801727	-10.0067	0.00024707	0.152224	1	228659093			chr1:228658937-228659152
cg08819647	5.91035	0.000268608	0.158889	8	22086441	PHYHIP;PHYHIP	5'UTR;5'UTR	chr8:22089367-22089668
cg16108246	-6.39992	0.000278908	0.161044	10	18689556	CACNB2;CACNB2;CACNB2;CACNB2;CACNB2;CACNB2;CACNB2;CACNB2;CACNB2;CACNB2	5'UTR;1stExon;Body;Body;Body;Body;Body;Body;Body;Body
cg04252928	-8.60043	0.000288054	0.163746	16	89168599	ACSF3;ACSF3;ACSF3	Body;Body;Body	chr16:89167116-89167482
cg08107402	5.90433	0.000289743	0.164234	19	35069269	LOC643719	TSS1500	chr19:35068406-35068897
cg08088146	5.54761	0.000294516	0.16556	20	36322049	CTNNBL1;CTNNBL1	TSS1500;TSS1500	chr20:36322168-36322586
cg12924095	6.96844	0.000392875	0.193504	5	151150029	G3BP1;G3BP1	TSS1500;TSS1500	chr5:151150014-151152086
cg21253499	-7.61672	0.000531304	0.227446	2	144041845	ARHGAP15	Body
cg05520687	-5.66079	0.000568133	0.233431	15	62516325			chr15:62516324-62516805
cg03559773	-5.16649	0.000591186	0.238222	4	9900525	SLC2A9;SLC2A9	Body;Body
cg22708339	-5.23573	0.000648566	0.246841	1	73500111
cg12946660	6.26323	0.000674415	0.251871	19	41771873	HNRNPUL1;HNRNPUL1	Body;5'UTR	chr19:41770013-41771113
cg18672998	5.12912	0.000755692	0.263868	17	1157306
cg16723360	-5.03685	0.000871479	0.279544	3	192594369	MB21D2	Body
cg03244494	-5.20449	0.000912735	0.283874	13	21010146	CRYL1	Body	chr13:21009774-21010338
cg00977403	8.44341	0.000914892	0.284285	16	1585720	IFT140;TMEM204	Body;Body	chr16:1587683-1587899
cg23831685	-5.68157	0.00107802	0.306856	1	174844547	RABGAP1L;RABGAP1L;RABGAP1L;RABGAP1L	5'UTR;TSS200;Body;Body
cg24550112	7.87702	0.00119431	0.321217	1	14027521	PRDM2	5'UTR	chr1:14026481-14027200
cg15197756	-5.60796	0.00126837	0.330296	5	142396536	ARHGAP26;ARHGAP26	Body;Body
cg18699242	5.0334	0.00142291	0.345784	22	18632429	USP18	TSS1500	chr22:18632736-18632998
cg10428478	-6.93603	0.00143798	0.347623	19	30864543	ZNF536	5'UTR	chr19:30865683-30866490
cg10676762	-6.68457	0.00145684	0.349657	11	103304399	DYNC2H1;DYNC2H1	Body;Body
cg22303074	-6.8269	0.00153761	0.357602	1	231552856	EGLN1	Body	chr1:231556681-231558447
cg12869334	-6.90955	0.00154551	0.358785	8	37699360	GPR124	Body	chr8:37698846-37699931
cg26122203	-6.60486	0.00165414	0.368171	5	9361881	SEMA5A	Body
cg15060115	-5.74339	0.00174491	0.375891	11	45672248	CHST1	Body	chr11:45671197-45672412
cg04731926	5.68427	0.00186091	0.38685	19	35758185	LSR;LSR;LSR	Body;Body;Body	chr19:35758201-35759670
cg15928106	-6.50218	0.00213244	0.404503	7	130646078	FLJ43663;FLJ43663	Body;Body
cg23116540	-6.38338	0.00220606	0.409837	15	39871808	THBS1	TSS1500	chr15:39872527-39873567
cg09113483	-6.79746	0.00286884	0.44984	1	61517807			chr1:61519352-61519971

## Sheet: Table S2; Final list of DMPs 
Probe	Methylation % difference	p value	Adjusted p value	chromosome	position	UCSC Gene name(s)	UCSC gene type(s)	UCSC CpG island
cg15390122	-13.5259	2.05439e-12	1.15356e-07	6	152130188	ESR1;ESR1;ESR1;ESR1;ESR1;ESR1	Body;Body;Body;Body;Body;Body	chr6:152128822-152129771
cg04319873	-12.2215	1.30482e-12	1.15356e-07	2	164205343			chr2:164204740-164205039
cg25744552	9.93999	2.05327e-12	1.15356e-07	1	117368140
cg05890693	-7.01784	1.94541e-12	1.15356e-07	17	76081235	TNRC6C;TNRC6C	Body;Body
cg20606301	-7.88277	2.73687e-12	1.22942e-07	17	9571882	USP43;USP43	Body;Body
cg05105327	-7.09204	3.51145e-12	1.39179e-07	6	5031161	LOC100129461;LOC100129461;LOC100129461;LOC100129461;LOC100129461	Body;Body;Body;Body;Body
cg27664085	-13.9098	6.83963e-12	2.42558e-07	15	89157815
cg05516505	-10.1247	7.8426e-12	2.53907e-07	22	29866624			chr22:29866326-29866652
cg17250296	-7.61763	1.32894e-11	3.89325e-07	17	37331628	CACNB1	Body	chr17:37331425-37331629
cg18121224	-9.96731	1.38912e-11	3.89999e-07	5	176559563	NSD1;NSD1	TSS1500;TSS1500	chr5:176558852-176561652
cg17658717	-10.3379	2.19893e-11	5.48761e-07	3	45077254	CLEC3B	Body	chr3:45077069-45077690
cg21137446	-7.32003	2.85846e-11	6.83692e-07	9	127314222	NR6A1;NR6A1;NR6A1	Body;Body;Body
cg09062218	-6.01848	2.94254e-11	6.83692e-07	4	4671041
cg14089436	-7.73582	3.7391e-11	7.87324e-07	9	20624421			chr9:20620728-20621862
cg16530946	-7.13847	3.70872e-11	7.87324e-07	1	59527888	LINC01358	Body
cg23849826	-14.4063	3.97646e-11	8.11931e-07	15	39872186	THBS1	TSS1500	chr15:39872527-39873567
cg16009311	-9.71034	4.53386e-11	8.98515e-07	8	119086762	EXT1	Body
cg25432738	-15.0025	4.97995e-11	9.58723e-07	13	21009861	CRYL1	Body	chr13:21009774-21010338
cg00661822	-6.2454	5.27078e-11	9.59864e-07	10	44408207	LINC00841	Body
cg00442529	-8.28364	5.51584e-11	9.78058e-07	3	149597860	RNF13;RNF13	Body;Body
cg06674791	-9.96742	6.26269e-11	9.92296e-07	1	164545861	PBX1;PBX1;PBX1	Body;Body;Body	chr1:164545540-164545917
cg23900763	-7.30924	6.64417e-11	9.92296e-07	11	250924	PSMD13;PSMD13	Body;Body
cg06036679	-6.97314	6.36598e-11	9.92296e-07	1	7246906	CAMTA1	Body
cg26075072	6.46407	7.02364e-11	9.92296e-07	10	35624755	CCNY;CCNY;CCNY;CCNY;CCNY	TSS1500;TSS1500;TSS1500;TSS1500;5'UTR	chr10:35625049-35626540
cg27659974	-5.90729	6.83002e-11	9.92296e-07	2	172430816
cg22600720	-5.50788	8.33546e-11	1.10616e-06	13	52355919	DHRS12;DHRS12;DHRS12	Body;Body;Body
cg25749839	-5.18619	1.21436e-10	1.43552e-06	8	86209811
cg14910288	10.9667	1.55989e-10	1.6669e-06	18	10033220			chr18:10032458-10032907
cg27580289	-5.64087	2.02283e-10	2.04908e-06	3	155869795	KCNAB1;KCNAB1;KCNAB1	Body;Body;Body
cg17937840	-9.03622	2.14021e-10	2.06013e-06	6	25018390	FAM65B	Body
cg13718729	-9.83707	2.4343e-10	2.27813e-06	9	140056619	GRIN1;GRIN1;GRIN1	Body;Body;Body	chr9:140056283-140057837
cg04252928	-12.6975	2.70595e-10	2.46391e-06	16	89168599	ACSF3;ACSF3;ACSF3	Body;Body;Body	chr16:89167116-89167482
cg14972814	-7.67736	3.07638e-10	2.69207e-06	11	95582409	MTMR2;MTMR2;MTMR2;MTMR2	Body;Body;Body;Body
cg12845268	-8.75336	3.63898e-10	3.10377e-06	10	63657363
cg01009557	-6.01825	4.48489e-10	3.55524e-06	20	45323464
cg15721757	-8.55834	5.67168e-10	4.06719e-06	3	184186357
cg05446322	-5.7778	5.4971e-10	4.06719e-06	13	36053408	MIR548F5;NBEA	Body;Body	chr13:36052553-36053119
cg09097948	-6.35238	5.78749e-10	4.08362e-06	1	199212861
cg01302546	-6.27346	6.02677e-10	4.14376e-06	1	198668711	PTPRC;PTPRC;PTPRC	ExonBnd;Body;Body
cg03714522	-12.9171	7.03353e-10	4.69233e-06	7	150822902	AGAP3	Body	chr7:150822654-150823387
cg07170300	14.0101	7.89453e-10	5.06609e-06	12	59434386
cg12743600	-7.73735	8.5703e-10	5.39695e-06	9	127516908	NR6A1;NR6A1;NR6A1	Body;Body;Body
cg14483137	-5.76056	8.78187e-10	5.42871e-06	12	12837495	GPR19	5'UTR
cg11968804	-7.88642	1.02812e-09	6.18531e-06	1	212688447			chr1:212688031-212688448
cg25383605	-5.66748	1.07161e-09	6.2788e-06	6	155538047	TIAM2;TIAM2	Body;TSS200	chr6:155539975-155540193
cg00069463	-10.8493	1.22723e-09	6.94891e-06	22	27248407
cg20294744	-8.88243	1.64818e-09	8.60895e-06	13	48978285	RB1	Body
cg00120299	-7.12725	1.63846e-09	8.60895e-06	12	53890222	MAP3K12;MAP3K12	5'UTR;5'UTR	chr12:53886562-53887101
cg16907514	9.99003	1.79178e-09	9.14632e-06	14	56046098	KTN1;C14orf33;KTN1;KTN1;KTN1	TSS1500;Body;TSS1500;TSS1500;TSS1500	chr14:56046634-56047986
cg15284911	-5.43546	1.89125e-09	9.47999e-06	12	16512994	MGST1;MGST1;MGST1;MGST1	Body;Body;Body;Body
cg18234352	-5.09523	1.89935e-09	9.47999e-06	19	18977405	UPF1	3'UTR	chr19:18977466-18977833
cg21253499	-11.0806	2.0342e-09	9.81153e-06	2	144041845	ARHGAP15	Body
cg02796475	-9.84921	2.07002e-09	9.82252e-06	11	32395927
cg05129050	-7.51161	2.39235e-09	1.08262e-05	1	7178026	CAMTA1	Body
cg08792629	-5.85098	2.47305e-09	1.08913e-05	16	441986	LOC100134368	Body
cg04027736	-10.7386	2.59829e-09	1.12326e-05	7	27143403	HOXA2	TSS1500	chr7:27143181-27143479
cg13709351	6.27216	2.60056e-09	1.12326e-05	11	96123826	CCDC82;JRKL;JRKL	TSS1500;1stExon;Body	chr11:96122536-96123587
cg24694018	-5.75836	2.66157e-09	1.13505e-05	1	145457621	POLR3GL	Body
cg11446024	-6.76596	2.89562e-09	1.21627e-05	12	63670677
cg24312520	-10.7394	3.30198e-09	1.33228e-05	17	40489584	STAT3;STAT3;STAT3	Body;Body;Body
cg23251582	-6.42041	3.72342e-09	1.42253e-05	1	29529686	MECR;MECR	Body;Body
cg25028289	-5.99464	3.91082e-09	1.45588e-05	12	51422070	SLC11A2	TSS200	chr12:51419640-51420347
cg13446906	-5.20965	4.27748e-09	1.56158e-05	13	36051073	MIR548F5;NBEA;MAB21L1	Body;Body;TSS1500	chr13:36052553-36053119
cg25801742	-11.048	4.6727e-09	1.68331e-05	11	58736104
cg11433522	-6.64882	4.69663e-09	1.68331e-05	10	131978113	GLRX3	3'UTR
cg22407789	-10.3453	5.02132e-09	1.77142e-05	5	18746288
cg26505466	-6.46948	5.27331e-09	1.82215e-05	13	52355501	DHRS12;DHRS12;DHRS12	Body;Body;Body
cg19154940	-5.44825	6.73822e-09	2.20045e-05	13	33631360	KL	Body
cg14493094	-13.3421	7.13967e-09	2.27998e-05	4	132896579			chr4:132896360-132896778
cg07991335	-6.70168	7.3496e-09	2.33595e-05	10	122584376	WDR11-AS1;MIR5694	Body;Body
cg12424646	-10.5072	7.76988e-09	2.41263e-05	8	37699507	GPR124	Body	chr8:37698846-37699931
cg14343446	-6.84736	9.89847e-09	2.79066e-05	6	126210642	NCOA7;NCOA7;NCOA7;NCOA7;NCOA7	Body;Body;Body;Body;Body
cg13976755	-6.90895	1.13959e-08	3.04709e-05	10	114325410	VTI1A	Body
cg13438032	-5.29373	1.16169e-08	3.08456e-05	8	55162383
cg07245818	-7.28069	1.20904e-08	3.1576e-05	2	27531597	UCN	TSS1500	chr2:27529083-27531465
cg17356252	-8.17851	1.25436e-08	3.22595e-05	21	45705686	AIRE	TSS200	chr21:45705428-45706044
cg05977523	7.39946	1.24873e-08	3.22595e-05	16	1586043	IFT140;TMEM204	Body;Body	chr16:1587683-1587899
cg08586215	-8.44572	1.27478e-08	3.24758e-05	15	82336571	MEX3B	Body	chr15:82335472-82339937
cg06808305	-6.48418	1.32358e-08	3.31538e-05	2	63270824	EHBP1;EHBP1;EHBP1;EHBP1	Body;Body;Body;Body	chr2:63272127-63272409
cg22877452	-8.71006	1.41377e-08	3.46402e-05	1	61517876			chr1:61519352-61519971
cg12810670	-6.17176	1.4685e-08	3.54654e-05	11	13134412
cg10635122	-5.86672	1.63267e-08	3.80659e-05	19	52391090	ZNF577;ZNF577;ZNF577;ZNF577	Body;5'UTR;5'UTR;1stExon	chr19:52390841-52391368
cg08330132	-5.51385	1.69081e-08	3.90165e-05	16	29232139			chr16:29231876-29232338
cg18057887	-10.6206	1.9916e-08	4.39986e-05	11	133800913	IGSF9B	Body	chr11:133800684-133800931
cg17042037	-9.73866	2.19143e-08	4.76323e-05	17	1401556	INPP5K;INPP5K;INPP5K	Body;Body;Body
cg13553341	-9.54042	2.36374e-08	5.08852e-05	2	173729218	RAPGEF4;RAPGEF4;RAPGEF4;RAPGEF4	5'UTR;5'UTR;Body;Body
cg03559773	-7.63996	2.84948e-08	5.90227e-05	4	9900525	SLC2A9;SLC2A9	Body;Body
cg20579173	-6.14103	3.11192e-08	6.31578e-05	12	122502077
cg20067407	-6.97122	3.75514e-08	7.29794e-05	5	78405894
cg21195235	-6.7769	4.1634e-08	7.78731e-05	18	44530218	KATNAL2	5'UTR	chr18:44526866-44527137
cg06362725	-5.30524	4.91654e-08	8.67226e-05	10	80166905
cg11866719	7.0695	6.35733e-08	0.000104991	14	60336433	RTN1	Body	chr14:60336951-60337461
cg07057744	-5.34029	7.58905e-08	0.000118096	17	4545074	ALOX15	TSS200	chr17:4542715-4544934
cg14339051	-6.41893	7.90411e-08	0.000120909	5	59109843	PDE4D;PDE4D	Body;Body
cg18954900	-5.77925	8.93714e-08	0.000130063	12	96604497	ELK3	5'UTR
cg05113927	-8.70335	9.5184e-08	0.000135732	2	27531244	UCN	TSS200	chr2:27529083-27531465
cg27298487	-8.02116	9.79789e-08	0.000137254	13	92575562	GPC5	Body
cg12242450	-7.5672	1.20914e-07	0.000161013	6	10555808	GCNT2;GCNT2	TSS200;Body
cg19790323	-6.01472	1.25599e-07	0.00016433	14	22471111
cg20454518	8.15971	1.29604e-07	0.000167939	12	133135463	FBRSL1	Body	chr12:133135293-133135722
cg21707172	-6.30349	1.34945e-07	0.000172317	6	155537944	TIAM2;TIAM2	Body;TSS200	chr6:155539975-155540193
cg14736911	-6.82582	1.60436e-07	0.000193386	4	120057818	MYOZ2	Body
cg18581972	-6.92171	1.72736e-07	0.000202419	21	17680819	MIR99AHG;MIR99AHG;MIR99AHG;MIR99AHG	Body;Body;Body;Body
cg24142849	-7.20809	1.75317e-07	0.000204731	11	102057803	YAP1;YAP1;YAP1;YAP1;YAP1;YAP1;YAP1;YAP1;YAP1	Body;Body;Body;Body;Body;Body;Body;Body;Body
cg11511175	-7.29642	2.04554e-07	0.000225554	12	58119979	AGAP2;LOC100130776;AGAP2	3'UTR;TSS200;3'UTR	chr12:58119909-58121551
cg15011582	-5.48838	2.04064e-07	0.000225554	12	13687992
cg12757684	-6.45379	2.14492e-07	0.000233484	6	144329485	PLAGL1;HYMAI;PLAGL1;PLAGL1;PLAGL1;PLAGL1;PLAGL1;PLAGL1;PLAGL1;PLAGL1;PLAGL1;PLAGL1;PLAGL1;PLAGL1;PLAGL1	1stExon;Body;5'UTR;5'UTR;5'UTR;1stExon;5'UTR;1stExon;1stExon;1stExon;5'UTR;5'UTR;1stExon;5'UTR;5'UTR	chr6:144328916-144329847
cg05023526	-7.63115	2.17866e-07	0.000235257	4	41695014	LIMCH1;LIMCH1;LIMCH1;LIMCH1;LIMCH1;LIMCH1;LIMCH1	Body;Body;Body;Body;Body;Body;Body
cg08818610	-11.2046	2.37517e-07	0.000247881	6	24910720	FAM65B	5'UTR	chr6:24910626-24911285
cg26672959	-5.64502	2.68358e-07	0.000268034	3	65387308	MAGI1;MAGI1;MAGI1	Body;Body;Body
cg11199639	-10.756	2.91272e-07	0.000278961	8	39172111	ADAM5P	TSS200
cg05726109	-6.59438	4.40655e-07	0.000359899	22	19709755	SEPT5;GP1BB	Body;TSS1500	chr22:19709081-19712106
cg16506983	-6.71161	4.54337e-07	0.000366229	17	9458276	STX8;STX8	Body;Body
cg19139111	-6.15743	5.51659e-07	0.00040714	8	98905611	MATN2;MATN2	Body;Body
cg26122203	-8.05951	7.93682e-07	0.000507008	5	9361881	SEMA5A	Body
cg26654827	-6.89399	1.20861e-06	0.000667717	7	100738414
cg00660989	7.61962	5.63902e-06	0.00150198	14	45432516	KLHL28;FAM179B	TSS1500;1stExon	chr14:45431628-45432115
cg10698762	7.99364	1.6907e-05	0.00247086	16	1583463	TMEM204;TMEM204;IFT140	5'UTR;TSS200;Body	chr16:1583809-1584641

## Sheet: Table S3; EpiSign disors
Episignature abbreviation	Gene(s) or region	Syndrome
ATRX	ATRX	Alpha-thalassemia mental retardation syndrome
Angelman	UBE3A	Angelman syndrome
ARTHS	KAT6A	Arboleda-Tham syndrome
AUTS18	CHD8	Autism, susceptibility to, 18
BEFAHRS	TET3	Beck-Fahrner syndrome
BWS	Chr11p15 (ICR1, KCNQ1OT1, CDKN1C)	Beckwith-Wiedemann syndrome
BISS	SMARCA2	Blepharophimosis Intellectual disability SMARCA2 Syndrome
BFLS	PHF6	Börjeson-Forssman-Lehmann syndrome
ADCADN	DNMT1	Cerebellar ataxia, deafness, and narcolepsy, autosomal dominant
CHARGE	CHD7	CHARGE syndrome
Chr16p11.2del	Chr16p11.2 deletion	Chr16p11.2 deletion syndrome
CSS_c.6200	ARID1A; ARID1B	Coffin-Siris syndrome-1, 2 (CSS1,2)
BAFopathy	ARID1B; ARID1A; SMARCB1; SMARCA4; SMARCA2	Coffin-Siris 1-4 (CSS1-4) & Nicolaides-Baraitser (NCBRS) syndrome (NCBRS)
CSS_c.2656	SMARCA4	Coffin-Siris syndrome-4 (CSS4)
CSS9	SOX11	Coffin-Siris syndrome-9 (CSS9)
PRC2	EED; EZH2	Cohen-Gibson syndrome; Weaver syndrome
CdLS	NIPBL; SMC1A; SMC3; RAD21	Cornelia de Lange syndromes 1-4
Down	Chr21 trisomy	Down syndrome
DYT28	KMT2B	Dystonia-28, childhood onset
EEOC	CHD2	Epileptic encephalopathy, childhood-onset
FLHS	SRCAP	Floating Harbour syndrome
FXS	FMR1	Fragile X syndrome
GADEVS	YY1	Gabriele-de Vries syndrome
GTPTS	KAT6B	Genitopatellar syndrome (see also Ohdo syndrome, SBBYSS variant)
HVDAS_C	ADNP	Helsmoortel-van der Aa syndrome (ADNP syndrome [Central])
HVDAS_T	ADNP	Helsmoortel-van der Aa syndrome (ADNP syndrome [Terminal])
HMA	Chr5q35-qter duplication	Hunter McAlpine craniosynostosis syndrome
ICF_1	DNMT3B	Immunodeficiency-centromeric instability-facial anomalies syndrome 1 (ICF1)
ICF_2_3_4	ZBTB24; CDCA7; HELLS	Immunodeficiency-centromeric instability-facial anomalies syndrome 2,3,4 (ICF2,3,4)
KDM4B	KDM4B	Intellectual developmental disorder-65
IDDSELD	SETD1B	Intellectual developmental disorder with seizures and language delay
MRX93	BRWD3	Intellectual developmental disorder, X-linked 93
MRX97	ZNF711	Intellectual developmental disorder, X-linked 97
MRXSSR	SMS	Intellectual developmental disorder, X-linked, Snyder-Robinson type
MRXSA	FAM50A	Intellectual developmental disorder, X-linked, syndromic, Armfield type
MRXSCJ	KDM5C	Intellectual developmental disorder, X-linked, syndromic, Claes-Jensen type
MRXSN	UBE2A	Intellectual developmental disorder, X-linked syndromic, Nascimento-type
Kabuki	KMT2D; KDM6A	Kabuki syndromes 1, 2
KOS	Chr14q32	Kagami-Ogatta syndrome
KDM2B	KDM2B	KDM2B-related syndrome
Kleefstra	EHMT1	Kleefstra syndrome 1
KDVS	KANSL1	Koolen de Vreis syndrome
LLS	SETD2	Luscan-Lumish syndrome
MKHK_ID4	CREBBP; EP300	Menke-Hennekam syndrome-1, 2
MRD23	SETD5	Intellectual developmental disorder, autosomal dominant 23
MRD51	KMT5B	Intellectual developmental disorder, autosomal dominant 51
DIP2B	DIP2B	Intellectual developmental disorder, autosomal dominant, FRA12A type
MLASA2	YARS2	Myopathy, lactic acidosis, and sideroblastic anemia-2
SBBYSS	KAT6B	Ohdo syndrome, SBBYSS variant
PHMDS	Chr22q13.3 deletion	Phelan-McDermid syndrome
PWS	Chr15q11 (SNRPN, NDN)	Prader-Willi syndrome
RMNS	HIST1H1E	Rahman syndrome
RENS1	PQBP1	Renpenning syndrome
RSTS1	CREBBP	Rubinstein-Taybi syndrome 1
RSTS	CREBBP; EP300	Rubinstein-Taybi syndrome-1, 2
RSTS2	EP300	Rubinstein-Taybi syndrome-2
SRS1	Chr11p15.5	Silver-Russell syndrome 1
SRS2	Chr7p11.2	Silver-Russell syndrome 2
Sotos	NSD1	Sotos syndrome 1
TBRS	DNMT3A	Tatton-Brown-Rahman syndrome
Temple	Chr14q32	Temple syndrome
VCFS	Chr22q11.2 deletion	Velocardiofacial syndrome
WDSTS	KMT2A	Wiedemann-Steiner syndrome
Williams	Chr7q11.23 deletion	Williams-Beuren deletion syndrome (Chr7q11.23 deletion syndrome)
Dup7	Chr7q11.23 duplication	Williams-Beuren duplication syndrome (Chr7q11.23 duplication syndrome)
WHS	Chr4p16.13 deletion	Wolf-Hirschhorn syndrome

## Sheet: Table S4; List of DMRs
seqnames	start	end	width	strand	no.cpgs	min_smoothed_fdr	Stouffer	HMFDR	Fisher	maxdiff	meandiff	overlapping.genes
chr17	40489513	40489785	273	*	5	2.55093e-41	6.55389e-24	2.06875e-07	1.091e-22	-0.142856	-0.0937848	STAT3
chr5	8457124	8458392	1269	*	10	1.26574e-44	4.1983e-28	1.17106e-05	2.56034e-27	-0.108304	-0.0743684	MIR4458HG, RP11-480D4.1, RP11-480D4.2
chr21	36259179	36259797	619	*	6	8.65782e-16	4.99007e-14	0.00103281	2.77788e-12	-0.0830419	-0.0706981	RUNX1
chr19	58861502	58862398	897	*	6	5.26265e-23	2.0126e-17	4.03137e-05	6.63194e-16	-0.105278	-0.0705654	A1BG-AS1, A1BG, CTD-2619J13.8
chr15	49714849	49716645	1797	*	7	6.63107e-20	2.90961e-20	3.42117e-05	3.64829e-18	-0.0848942	-0.0637068	FGF7, FAM227B
chr3	112012867	112014075	1209	*	5	2.91612e-16	2.28845e-13	0.000139209	3.71088e-12	-0.105817	-0.0629166	SLC9C1
chr21	36262896	36263808	913	*	5	5.70016e-14	8.90905e-11	0.000162692	7.30106e-10	-0.104224	-0.0628066	RUNX1
chr8	39171620	39172851	1232	*	10	4.67393e-33	1.22881e-26	7.07808e-05	1.22814e-23	-0.0974478	-0.061133	ADAM5
chr8	37698620	37699507	888	*	7	1.74818e-22	3.95291e-13	1.31753e-05	2.20443e-13	-0.113537	-0.0605626	GPR124
chr2	39470725	39471182	458	*	5	6.79107e-19	4.06239e-11	5.86878e-06	3.57003e-11	-0.109614	-0.0598323
chr22	18267969	18268249	281	*	5	9.0676e-16	8.16212e-13	0.000184902	1.17717e-11	-0.0901623	-0.0594344
chr19	1998686	1999322	637	*	5	1.86687e-19	2.40905e-14	3.34776e-05	3.22258e-13	-0.0887793	-0.0592632	BTBD2
chr10	63657059	63657985	927	*	5	1.67337e-21	8.93233e-12	2.08523e-06	2.54431e-12	-0.111363	-0.0572766
chr1	164544496	164547119	2624	*	10	2.53581e-43	3.46559e-35	6.83251e-06	6.71387e-32	-0.101955	-0.0565679	PBX1
chr21	45704089	45706043	1955	*	16	2.27602e-94	1.0185e-48	1.44262e-08	1.1389e-48	-0.170539	-0.0562756	AIRE
chr11	133800241	133801225	985	*	6	1.07837e-23	4.03317e-16	9.84483e-06	3.81508e-15	-0.108068	-0.0548777	IGSF9B
chr19	52390810	52392100	1291	*	15	4.0145e-55	2.21808e-38	2.59371e-05	1.07492e-35	-0.0792795	-0.054724	CTC-429C10.2, ZNF577
chr12	9217079	9217907	829	*	10	2.42504e-14	1.10261e-13	0.00518806	1.65925e-11	-0.0696758	-0.0545977	A2M-AS1, LINC00612
chr2	133402475	133403841	1367	*	6	1.99557e-13	2.73272e-12	0.000929828	5.01742e-11	-0.0732241	-0.0545524	GPR39, LYPD1
chr7	50849168	50851503	2336	*	11	6.15797e-50	9.97451e-26	3.27877e-07	6.4683e-28	-0.113761	-0.0544476	GRB10
chr8	141107717	141110900	3184	*	9	6.742e-32	2.96725e-30	5.77333e-06	3.05248e-28	-0.0773502	-0.0540757	TRAPPC9
chr7	130129946	130133110	3165	*	51	6.96257e-172	7.86683e-142	3.63914e-07	2.69608e-132	-0.107495	-0.0538251	MEST
chr12	132293329	132293702	374	*	5	8.27108e-10	8.34261e-09	0.00164993	7.11409e-08	-0.0648222	-0.0537111
chr13	22615049	22615334	286	*	5	4.25185e-11	3.9942e-10	0.00144731	6.1062e-09	-0.0685139	-0.0536303
chr1	11561489	11562925	1437	*	8	2.28626e-29	6.03653e-21	9.14226e-06	1.27579e-19	-0.0939201	-0.0533147	PTCHD2
chr1	247679636	247681931	2296	*	12	7.53587e-32	5.32429e-27	1.89837e-05	4.89606e-25	-0.104061	-0.0526819	GCSAML
chr15	25092950	25093521	572	*	5	2.53703e-14	1.90659e-11	5.91139e-05	1.33133e-10	-0.0724441	-0.0525345	SNRPN
chr18	59221320	59222050	731	*	5	1.4454e-09	7.215e-09	0.00239458	7.90672e-08	-0.081897	-0.0524413	CDH20
chr15	89156670	89158993	2324	*	6	3.02166e-22	1.06836e-12	6.15848e-07	3.21148e-13	-0.118609	-0.0519414
chr8	13372132	13373647	1516	*	8	7.83463e-28	2.58838e-19	6.40391e-05	1.65963e-18	-0.0859264	-0.0519176	DLC1
chr1	174842571	174844560	1990	*	13	2.57762e-39	4.26039e-35	4.92517e-05	4.87549e-31	-0.081547	-0.0518963	RABGAP1L
chr10	96990543	96991505	963	*	8	1.41046e-13	7.38729e-12	0.00164079	1.35819e-10	-0.0865918	-0.0517016	RP11-310E22.4
chr7	27181067	27187102	6036	*	46	8.71188e-69	2.90285e-71	0.000120887	1.85188e-68	-0.113058	-0.0515086	HOXA-AS3, HOXA3, RP1-170O19.22, HOXA5, HOXA6, RP1-170O19.23
chr6	147124930	147126181	1252	*	7	1.86798e-23	2.28369e-19	0.000101034	2.0832e-17	-0.0983759	-0.0514687	ADGB, KATNBL1P6
chr19	54040774	54041856	1083	*	13	6.78864e-27	9.78825e-20	0.000563758	1.42376e-18	-0.0765125	-0.0503845	ZNF331
chr6	49681178	49682595	1418	*	9	1.06026e-18	1.54889e-18	0.000675186	2.82632e-16	-0.0782667	-0.0501728	CRISP2
